# Supplementary material for: Virulence and Antibiotic Resistance Genes in Enterococcus from Wastewater for Reuse and Their Health Impact
Source: Microorganisms. 2025 Apr 30;13(5):1045. doi: 10.3390/microorganisms13051045 (PMC12114264; doi:10.3390/microorganisms13051045)
Supplement: Supplementary file 1 [file microorganisms-13-01045-s001.zip]

Archive with 1 entries (1 files):
- microorganisms-3558131-supplementary.pdf
